# Supplementary material for: The Landscape of Aberrant Alternative Splicing Events in Steatotic Liver Graft Post Transplantation via Transcriptome-Wide Analysis
Source: Int J Mol Sci. 2023 May 4;24(9):8216. doi: 10.3390/ijms24098216 (PMC10179559; doi:10.3390/ijms24098216)
Supplement: Supplementary file 1 [file ijms-24-08216-s001.zip]

Archive with 1 entries (1 files):
- ijms-2263832-supplementary.pdf
